# Supplementary material for: Pharmacoeconomic evaluation of anti-obesity drugs for chronic weight management: a systematic review of literature
Source: Front Endocrinol (Lausanne). 2023 Nov 6;14:1254398. doi: 10.3389/fendo.2023.1254398 (PMC10658190; doi:10.3389/fendo.2023.1254398)
Supplement: Supplementary file 5 [file Table_5.xlsx]

## Sheet: Sheet1
Supplementary Table S5_Quality assessment results of the included studies in full
	Item	Guidance for Reporting	Sandhu 2022	Kim 2022	Lee 2020	Finkelstein 2019	Fayter 2017	Finkelstein2015	Finkelstein 2014	Ara2012	Veerman2011	Iannazzo 2008	van Baal 2008	Roux 2006	Foxcroft 2005	Lacey 2005	Ruof 2005	Hertzman 2005	Maetzel 2003	Lamotte 2002
TITLE
Title	1	Identify the study as an economic evaluation and specify the interventions being compared	Y	Y	Y	Y	Y	Y	Y	Y	Y	Y	Y	Y	Y	Y	Y	Y	Y	Y
ABSTRACT
Abstract	2	Provide a structured summary that highlights context, key methods, results and alternative analyses	Y	Y	Y	Y	N	Y	Y	Y	Y	Y	Y	Y	Y	Y	Y	Y	Y	Y
INTRODUCTION
Background and objectives	3	Give the context for the study, the study question and its practical relevance for decision making in policy or practice	Y	Y	Y	Y	Y	Y	Y	Y	Y	Y	Y	Y	Y	Y	Y	Y	Y	Y
METHODS
Health economic analysis plan	4	Indicate whether a health economic analysis plan was developed and where available	Y	N	N	N	N	N	N	N	N	N	N	N	N	N	N	N	N	N
Study population	5	Describe characteristics of the study population (such as age range, demographics, socioeconomic, or clinical characteristics)	Y	Y	Y	Y	Y	Y	Y	Y	Y	Y	Y	Y	Y	Y	Y	Y	Y	Y
Setting and location	6	Provide relevant contextual information that may influence findings	Y	Y	Y	Y	Y	Y	Y	Y	Y	Y	Y	Y	Y	Y	Y	Y	Y	Y
Comparators	7	Describe the interventions or strategies being compared and why chosen.	Y	Y	Y	Y	Y	Y	Y	Y	Y	Y	Y	Y	Y	Y	Y	Y	Y	Y
Perspective	8	State the perspective(s) adopted by the study and why chosen.	Y	Y	Y	Y	Y	Y	N	Y	Y	Y	Y	Y	Y	Y	Y	Y	Y	Y
Time horizon	9	State the time horizon for the study and why appropriate	Y	Y	Y	Y	Y	Y	N	Y	Y	Y	Y	Y	Y	Y	Y	Y	Y	Y
Discount rate	10	Report the discount rate(s) and reason chosen	Y	Y	Y	Y	Y	Y	N	Y	Y	Y	Y	Y	N	Y	Y	Y	Y	Y
Selection of outcomes	11	Describe what outcomes were used as the measure(s) of benefit(s) and harm(s)	Y	Y	Y	Y	Y	Y	Y	Y	Y	Y	Y	Y	Y	Y	Y	Y	Y	Y
Measurement of outcomes	12	Describe how outcomes used to capture benefit(s) and harm(s)	Y	Y	Y	Y	Y	Y	Y	Y	Y	Y	Y	Y	Y	Y	Y	Y	Y	Y
Valuation of outcomes	13	Describe the population and methods used to measure and value outcomes	Y	Y	N	Y	Y	Y	Y	Y	Y	Y	Y	N	Y	Y	N	Y	Y	Y
Measurement and valuation of resources and costs	14	Describe how costs were valued	Y	Y	Y	Y	Y	Y	Y	Y	Y	Y	Y	Y	Y	Y	Y	Y	Y	Y
Currency, price date, and conversion	15	Report the dates of the estimated resource quantities and unit costs, plus the currency and year of conversion.	Y	Y	Y	Y	Y	Y	Y	Y	Y	Y	Y	Y	Y	Y	Y	Y	Y	Y
Rationale and description of model	16	If modelling is used, describe in detail and why used. Report if the model is publicly available and where it can be accessed.	Y	Y	Y	N	Y	N	N	Y	N	Y	Y	Y	N	Y	Y	Y	Y	Y
Analytics and assumptions	17	Describe any methods for analysing or statistically transforming data, any extrapolation methods, and approaches for validating any model used	Y	Y	Y	Y	Y	N	N	Y	Y	Y	Y	Y	N	Y	Y	Y	Y	Y
Characterizing heterogeneity	18	Describe any methods used for estimating how the results of the study vary for sub-groups	Y	Y	N	N	Y	N	N	N	Y	Y	N	N	N	N	N	Y	Y	Y
Characterizing distributional effects	19	Describe how impacts are distributed across different individuals or adjustments made to reflect priority populations	Y	Y	Y	N	Y	Y	N	N	Y	Y	N	N	N	N	Y	Y	N	Y
Characterizing uncertainty	20	Describe methods to characterize any sources of uncertainty in the analysis	Y	Y	Y	Y	Y	Y	Y	Y	N	Y	Y	Y	Y	Y	Y	Y	Y	Y
Approach to engagement with patients and others affected by the study	21	Describe any approaches to engage patients or service recipients, the general public, communities, or stakeholders (e.g., clinicians or payers) in the design of the study	N	N	N	N	N	N	N	N	N	N	N	N	N	N	N	N	N	N
RESULTS
Study parameters	22	Report all analytic inputs (e.g., values, ranges, references) including uncertainty or distributional assumptions.	Y	Y	Y	Y	Y	Y	Y	Y	Y	Y	Y	Y	Y	Y	Y	Y	Y	Y
Summary of main results	23	Report the mean values for the main categories of costs and outcomes of interest and summarise them in the most appropriate overall measure.	Y	Y	Y	Y	Y	Y	Y	Y	Y	Y	Y	Y	Y	Y	Y	Y	Y	Y
Effect of uncertainty	24	Describe how uncertainty about analytic judgments, inputs, or projections affect findings. Report the effect of choice of discount rate and time horizon, if applicable.	Y	Y	Y	Y	Y	Y	Y	Y	Y	Y	Y	Y	Y	Y	Y	Y	Y	Y
Effect of engagement with patients and others affected by the study	25	Report on any difference patient/service recipient, general public, community, or stakeholder involvement made to the approach or findings of the study	N	N	N	N	N	N	N	N	N	N	N	N	N	N	N	N	N	Y
DISCUSSION
Study findings, limitations, generalizability, and current knowledge	26	Report key findings, limitations, ethical or equity considerations not captured, and how these could impact patients, policy, or practice.	Y	Y	Y	Y	Y	Y	Y	Y	Y	Y	Y	Y	Y	Y	Y	Y	Y	Y
OTHER RELEVANT INFORMATION
Source of funding	27	Describe how the study was funded and any role of the funder in the identification, design, conduct, and reporting of the analysis	Y	Y	N	Y	Y	Y	Y	Y	Y	Y	Y	N	Y	N	N	N	Y	Y
Conflicts of interest	28	Report authors conflicts of interest according to journal or International Committee of Medical Journal Editors requirements	Y	Y	Y	Y	Y	Y	Y	Y	Y	Y	N	Y	Y	Y	Y	Y	N	Y
